# Supplementary material for: Extensive transcriptome data providing great efficacy in genetic research and adaptive gene discovery: a case study of Elymus sibiricus L. (Poaceae, Triticeae)
Source: Front Plant Sci. 2024 Sep 19;15:1457980. doi: 10.3389/fpls.2024.1457980 (PMC11447521; doi:10.3389/fpls.2024.1457980)
Supplement: Supplementary file 1 [file DataSheet1.zip]

Archive with 6 entries (6 files):
- Additional file legend.docx
- Fig S1.tif
- Fig S2.png
- Fig S3.tif
- Fig S4.png
- Table S1.xlsx
