# Supplementary material for: Extensive transcriptome data providing great efficacy in genetic research and adaptive gene discovery: a case study of Elymus sibiricus L. (Poaceae, Triticeae)
Source: Front Plant Sci. 2024 Sep 19;15:1457980. doi: 10.3389/fpls.2024.1457980 (PMC11447521; doi:10.3389/fpls.2024.1457980)
Supplement: Supplementary file 1 [file DataSheet1.zip › Table S1.xlsx]

## Sheet: Sheet1
Sample	Geo-group
ES078	Canada
ES087	KAZA
ES068	KAZA
ES176	KAZA
ES075	KAZA
ES123	KAZA
ES178	KAZA
ES159	KAZA
ES160	KAZA
ES157	KAZA
ES121	KAZA
ES096	KAZA
ES127	KAZA
ES173	KAZA
ES154	KAZA
ES029	KAZA
ES140	MGL
ES108	MGL
ES084	MGL
ES085	MGL
ES089	MGL
ES107	MGL
ES180	MGL
ES163	MGL
ES161	MGL
ES158	MGL
ES098	MGL
ES099	MGL
ES113	MGL
ES004	MGL
ES036	NM
ES027	NM
ES008	NM
ES015	NM
ES040	NM
ES049	NM
ES034	NM
ES102	NM
ES167	NM
ES131	NM
ES037	NM
ES106	QH
ES109	QH
ES104	QH
ES092	QH
ES103	QH
ES119	QH
ES118	QH
ES114	QH
ES149	QH
ES039	QH
ES045	QH
ES013	QH
ES135	QH
ES170	RUSS
ES125	RUSS
ES093	RUSS
ES083	RUSS
ES053	RUSS
ES054	RUSS
ES097	RUSS
ES172	RUSS
ES143	RUSS
ES065	RUSS
ES166	RUSS
ES133	RUSS
ES162	RUSS
ES064	RUSS
ES077	RUSS
ES072	RUSS
ES138	RUSS
ES112	RUSS
ES150	RUSS
ES155	SC
ES047	SC
ES041	SC
ES082	SC
ES058	SC
ES151	XJ
ES055	XJ
ES145	XJ
ES126	XJ
ES130	XJ
ES141	XJ
ES171	XJ
ES100	XJ
ES061	XJ
ES147	XJ
ES129	XJ
ES148	XJ
ES168	XJ
ES003	XJ
ES023	XJ
ES046	XJ
ES005	XJ
ES042	XJ
ES117	XZ
ES153	XZ
ES035	XZ
ES024	XZ
ES019	XZ
